# Supplementary material for: Loss of RXFP2 and INSL3 genes in Afrotheria shows that testicular descent is the ancestral condition in placental mammals
Source: PLoS Biol. 2018 Jun 28;16(6):e2005293. doi: 10.1371/journal.pbio.2005293 (PMC6023123; doi:10.1371/journal.pbio.2005293)
Supplement: S2 Table — The table shows the Ka/Ks value of the terminal branch leading to the four Afrotheria that lost RXFP2 (referred to as “K”) and the Ka/Ks value for all other mammals (referred to as “Ks”) that have an intact RXFP2 gene. The lower and upper bound of the divergence time between these species and their closest sister species (referred to as “T”) was obtained from TimeTree [57]. Applying the method described in [55, 56], the RXFP2 loss date was estimated as Tn = T × (K − Ks) / (1 − Ks). RXFP2, relaxin/insulin-like family peptide receptor 2. (XLSX) [file pbio.2005293.s014.xlsx]

## Sheet: Sheet
	Ka/Ks value entire branch (K)	Ka/Ks value for species with a functional RXFP2 (Ks)	confidence interval for the species divergence time (Mya, TimeTree)		Estimated time interval for RXFP2 loss (Mya)
Tenrec	0.8353	0.2491	64	76	49.96	59.33
Cape golden mole	0.5233	0.2491	64	76	23.37	27.75
Cape elephant shrew	1.0006	0.2491	66	83	66	83
Manatee	0.7772	0.2491	61	72	42.9	50.64
