# Supplementary material for: Loss of RXFP2 and INSL3 genes in Afrotheria shows that testicular descent is the ancestral condition in placental mammals
Source: PLoS Biol. 2018 Jun 28;16(6):e2005293. doi: 10.1371/journal.pbio.2005293 (PMC6023123; doi:10.1371/journal.pbio.2005293)
Supplement: S3 Table — INSL3, insulin-like 3; RXFP2, relaxin/insulin-like family peptide receptor. (XLSX) [file pbio.2005293.s015.xlsx]

## Sheet: Sheet
Species	Genome assembly		Species	Genome assembly
Human	hg38		Killer whale	orcOrc1
Chimp	panTro4		Sperm whale	phyCat1
Bonobo	panPan1 / panPan2		Minke whale	balAcu1
Gorilla	gorGor3 / gorGor5		Tibetan antelope	panHod1
Orangutan	ponAbe2		Cow	bosTau8
Gibbon	nomLeu3		Bison	bisBis1
Rhesus	rheMac3		Sheep	oviAri3
Crab-eating macaque	macFas5		Domestic goat	capHir1 / capHir2
Baboon	papAnu2		Horse	equCab2
Green monkey	chlSab2		White rhinoceros	cerSim1
Golden snub-nosed monkey	rhiRox1		Cat	felCat8
Marmoset	calJac3		Dog	canFam3
Squirrel monkey	saiBol1		Ferret	musFur1
Tarsier	tarSyr2		Panda	ailMel1
Bushbaby	otoGar3		Polar bear	ursMar1
Mouse lemur	micMur2		Pacific walrus	odoRosDiv1
Chinese tree shrew	tupChi1		Weddell seal	lepWed1
Squirrel	speTri2		Chinese pangolin	manPen1
Lesser Egyptian jerboa	jacJac1		Black flying-fox	pteAle1
Prairie vole	micOch1		Megabat	pteVam1
Prairie deer mouse	perManBai1		Big brown bat	eptFus1
Chinese hamster	criGri1		David's myotis (bat)	myoDav1
Golden hamster	mesAur1		Microbat	myoLuc2
Mouse	mm10		Hedgehog	eriEur2
Rat	rn6		Shrew	sorAra2
Blind mole rat	nanGal1		Star-nosed mole	conCri1
Naked mole-rat	hetGla2		Elephant	loxAfr3
Guinea pig	cavPor3		Cape rock hyrax	proCap2
Chinchilla	chiLan1		Manatee	triMan1
Brush-tailed rat	octDeg1		Cape golden mole	chrAsi1
Rabbit	oryCun2		Tenrec	echTel2
Pika	ochPri3		Cape elephant shrew	eleEdw1
Pig	susScr3		Aardvark	oryAfe1
Alpaca	vicPac2		Armadillo	dasNov3
Bactrian camel	camFer1 / camFer2		Hoffmanns two-fingered sloth	choHof2
Dolphin	turTru2 / turTru3
